# Supplementary material for: Immunodominant IgM Epitopes of the Angiostrongylus cantonensis Galectin-1 and Galectin-2 Proteins Recognized by Patients’ Sera: Optimization of an ELISA Assay for Human Acute Diagnosis of Angiostrongyliasis
Source: Int J Mol Sci. 2026 Jun 15;27(12):5381. doi: 10.3390/ijms27125381 (PMC13299376; doi:10.3390/ijms27125381)
Supplement: Supplementary file 1 [file ijms-27-05381-s001.zip]

Archive with 1 entries (1 files):
- ijms-4265410-supplementary.pdf
